# Supplementary material for: Measuring Emotion Perception Ability Using AI-Generated Stimuli: Development and Validation of the PAGE Test
Source: J Intell. 2025 Sep 10;13(9):116. doi: 10.3390/jintelligence13090116 (PMC12471117; doi:10.3390/jintelligence13090116)
Supplement: Supplementary file 1 [file jintelligence-13-00116-s001.zip]

Archive with 1 entries (1 files):
- jintelligence-3726029-supplementary.pdf
